# Supplementary material for: Two-factor authentication underpins the precision of the piRNA pathway
Source: Nature. 2024 Sep 18;634(8035):979–85. doi: 10.1038/s41586-024-07963-3 (PMC11499256; doi:10.1038/s41586-024-07963-3)
Supplement: Supplementary file 3 — Further data relating to crosslinking mass spectrometry data. [file 41586_2024_7963_MOESM3_ESM.xlsx]

## Sheet: SRCH=17938--matches--MAN.LINEAR
Protein1	SeqPos1	PepPos1	PepSeq1	LinkPos1	Protein2	SeqPos2	PepPos2	PepSeq2	LinkPos2	Score	Charge	ExpMz	ExpMass	CalcMz	CalcMass	MassError	AutoValidated	Sample	ScanNumber	FragmentTolerance	LinkType	Retention Time
sp|GST_Spocd1_F1b_203_409|GST	25	24	IKGLVQPTR	2	sp|GST_Spocd1_F1b_203_409|GST	25	24	IKGLVQPTR	2	7.54	4	540.836	2159.32	540.836	2159.32	-0.0731963	TRUE	Rep 2	25118	5 ppm	Self	5554.86
sp|GST_Spocd1_F1b_203_409|GST	25	24	IKGLVQPTR	2	sp|GST_Spocd1_F1b_203_409|GST	25	24	IKGLVQPTR	2	10.19	4	540.837	2159.32	540.836	2159.32	2.31821	TRUE	Rep 1	20956	5 ppm	Self	4728.58
sp|GST_Spocd1_F1b_203_409|GST	25	24	IKGLVQPTR	2	sp|GST_Spocd1_F1b_203_409|GST	59	59	KFELGLEFPNLPYYIDGDVK	1	11.24	4	877.23	3504.89	877.23	3504.89	0.471327	TRUE	Rep 2	48928	5 ppm	Self	8581.22
sp|GST_Spocd1_F1b_203_409|GST	25	24	IKGLVQPTR	2	sp|GST_Spocd1_F1b_203_409|GST	118	118	YGVSR	1	9.65	4	433.254	1728.99	433.254	1728.99	-0.846283	TRUE	Rep 1	19633	5 ppm	Self	4514.68
sp|GST_Spocd1_F1b_203_409|GST	25	24	IKGLVQPTR	2	sp|GST_Spocd1_F1b_203_409|GST	126	123	IAYSKbs3nh2DFETLK	4	7.46	3	873.496	2617.47	873.498	2617.47	-2.71588	TRUE	Rep 1	29404	5 ppm	Self	5863.36
sp|GST_Spocd1_F1b_203_409|GST	25	24	IKGLVQPTR	2	sp|GST_Spocd1_F1b_203_409|GST	126	123	IAYSK	4	8.57	3	577.345	1729.01	577.345	1729.01	0.250473	TRUE	Rep 1	21138	5 ppm	Self	4756.72
sp|GST_Spocd1_F1b_203_409|GST	25	24	IKGLVQPTR	2	sp|GST_Spocd1_F1b_203_409|GST	127	123	IAYSKDFETLKbs3nh2VDFLSK	5	7.73	4	827.72	3306.85	827.719	3306.85	0.556451	TRUE	Rep 1	38884	5 ppm	Self	6942.23
sp|GST_Spocd1_F1b_203_409|GST	25	24	IKGLVQPTR	2	sp|GST_Spocd1_F1b_203_409|GST	127	123	IAYSKDFETLK	5	9.73	4	616.603	2462.38	616.602	2462.38	1.06201	TRUE	Rep 2	29451	5 ppm	Self	6220.07
sp|GST_Spocd1_F1b_203_409|GST	25	24	IKGLVQPTR	2	sp|GST_Spocd1_F1b_203_409|GST	127	123	IAYSKDFETLK	5	10.24	3	821.8	2462.38	821.8	2462.38	-0.363176	TRUE	Rep 1	24323	5 ppm	Self	5235.47
sp|GST_Spocd1_F1b_203_409|GST	25	24	IKGLVQPTR	2	sp|GST_Spocd1_F1b_203_409|GST	127	123	IAYSKDFETLK	5	10.55	4	616.601	2462.37	616.602	2462.38	-1.53175	TRUE	Rep 1	24301	5 ppm	Self	5233.26
sp|GST_Spocd1_F1b_203_409|GST	25	24	IKGLVQPTR	2	sp|GST_Spocd1_F1b_203_409|GST	127	123	IAYSKDFETLK	5	12.29	3	821.8	2462.38	821.8	2462.38	-0.120376	TRUE	Rep 2	29468	5 ppm	Self	6222.57
sp|GST_Spocd1_F1b_203_409|GST	25	24	IKGLVQPTR	2	sp|GST_Spocd1_F1b_203_409|GST	133	128	DFETLKVDFLSK	6	10.79	3	864.154	2589.44	864.155	2589.44	-0.706955	TRUE	Rep 2	45149	5 ppm	Self	8167.36
sp|GST_Spocd1_F1b_203_409|GST	25	24	IKGLVQPTR	2	sp|GST_Spocd1_F1b_203_409|GST	133	128	DFETLKVDFLSK	6	11.26	4	648.368	2589.44	648.368	2589.44	0.64194	TRUE	Rep 1	36614	5 ppm	Self	6697.58
sp|GST_Spocd1_F1b_203_409|GST	25	24	IKGLVQPTR	2	sp|GST_Spocd1_F1b_203_409|GST	133	128	DFETLKVDFLSK	6	15.1	3	864.155	2589.44	864.155	2589.44	0.459202	TRUE	Rep 1	36649	5 ppm	Self	6700.33
sp|GST_Spocd1_F1b_203_409|GST	25	24	IKGLVQPTR	2	sp|GST_Spocd1_F1b_203_409|GST	139	134	VDFLSKLPEMLK	6	9.25	4	642.877	2567.48	642.876	2567.48	1.31119	TRUE	Rep 2	45145	5 ppm	Self	8166.93
sp|GST_Spocd1_F1b_203_409|GST	25	24	IKGLVQPTR	2	sp|GST_Spocd1_F1b_203_409|GST	139	134	VDFLSKLPEMLK	6	9.37	3	856.833	2567.48	856.833	2567.48	0.121372	TRUE	Rep 1	37102	5 ppm	Self	6748.24
sp|GST_Spocd1_F1b_203_409|GST	25	24	IKGLVQPTR	2	sp|GST_Spocd1_F1b_203_409|GST	139	134	VDFLSKLPEMLK	6	14.31	3	856.833	2567.48	856.833	2567.48	0.121372	TRUE	Rep 1	37101	5 ppm	Self	6748.19
sp|GST_Spocd1_F1b_203_409|GST	41	33	LLLEYLEEKYEEHLYERDEGDKWR	9	sp|GST_Spocd1_F1b_203_409|GST	92	88	YIADKHNMLGGCcmPK	5	7.89	5	980.077	4895.35	980.079	4895.36	-2.00877	TRUE	Rep 2	39301	5 ppm	Self	7475.78
sp|GST_Spocd1_F1b_203_409|GST	41	33	LLLEYLEEKYEEHLYER	9	sp|GST_Spocd1_F1b_203_409|GST	205	197	IEAIPQIDKYLK	9	8	3	1279.68	3836.01	1279.68	3836.02	-2.50113	TRUE	Rep 1	41433	5 ppm	Self	7226.32
sp|GST_Spocd1_F1b_203_409|GST	54	33	LLLEYLEEKYEEHLYERDEGDKWR	22	sp|GST_Spocd1_F1b_203_409|GST	25	24	IKGLVQPTR	2	6.5	5	861.649	4303.21	861.651	4303.22	-1.31222	TRUE	Rep 1	31817	5 ppm	Self	6155.96
sp|GST_Spocd1_F1b_203_409|GST	54	50	DEGDKWRNKbs3ohKFELGLEFPNLPYYIDGDVK	5	sp|GST_Spocd1_F1b_203_409|GST	139	134	VDFLSKLPEMoxLK	6	6.93	5	1043.74	5213.65	1043.74	5213.66	-0.726973	TRUE	Rep 1	44988	5 ppm	Self	7603.89
sp|GST_Spocd1_F1b_203_409|GST	59	57	NKbs3nh2KFELGLEFPNLPYYIDGDVK	3	sp|GST_Spocd1_F1b_203_409|GST	25	24	IKGLVQPTR	2	6.6	4	976.537	3902.12	976.538	3902.12	-1.50573	TRUE	Rep 2	49815	5 ppm	Self	8687.15
sp|GST_Spocd1_F1b_203_409|GST	59	59	KFELGLEFPNLPYYIDGDVK	1	sp|GST_Spocd1_F1b_203_409|GST	25	24	IKGLVQPTR	2	8.85	3	1169.3	3504.88	1169.3	3504.89	-2.49994	TRUE	Rep 2	48971	5 ppm	Self	8585.75
sp|GST_Spocd1_F1b_203_409|GST	59	59	KFELGLEFPNLPYYIDGDVK	1	sp|GST_Spocd1_F1b_203_409|GST	25	24	IKGLVQPTR	2	9.24	3	1169.3	3504.88	1169.3	3504.89	-2.49994	TRUE	Rep 2	48970	5 ppm	Self	8585.64
sp|GST_Spocd1_F1b_203_409|GST	59	59	KFELGLEFPNLPYYIDGDVK	1	sp|GST_Spocd1_F1b_203_409|GST	25	24	IKGLVQPTR	2	14.04	4	877.23	3504.89	877.23	3504.89	0.293411	TRUE	Rep 1	39882	5 ppm	Self	7054.28
sp|GST_Spocd1_F1b_203_409|GST	59	59	KFELGLEFPNLPYYIDGDVK	1	sp|GST_Spocd1_F1b_203_409|GST	139	134	VDFLSKLPEMoxLKbs3ohMoxFEDR	6	7.72	4	1195.86	4779.41	1195.86	4779.4	2.38664	TRUE	Rep 2	58603	5 ppm	Self	9673.7
sp|GST_Spocd1_F1b_203_409|GST	59	57	NKbs3nh2KFELGLEFPNLPYYIDGDVK	3	sp|GST_Spocd1_F1b_203_409|GST	139	134	VDFLSKLPEMoxLK	6	8.31	3	1443.1	4326.27	1443.1	4326.28	-1.21915	TRUE	Rep 1	46907	5 ppm	Self	7829.65
sp|GST_Spocd1_F1b_203_409|GST	59	57	NKbs3nh2KFELGLEFPNLPYYIDGDVK	3	sp|GST_Spocd1_F1b_203_409|GST	139	134	VDFLSKLPEMoxLK	6	8.4	4	1082.58	4326.27	1082.58	4326.28	-1.51109	TRUE	Rep 2	57842	5 ppm	Self	9603.8
sp|GST_Spocd1_F1b_203_409|GST	59	57	NKbs3ohKFELGLEFPNLPYYIDGDVK	3	sp|GST_Spocd1_F1b_203_409|GST	139	134	VDFLSKLPEMLK	6	8.46	4	1078.83	4311.27	1078.82	4311.27	0.805341	TRUE	Rep 1	47361	5 ppm	Self	7866.57
sp|GST_Spocd1_F1b_203_409|GST	59	50	DEGDKbs3ohWRNKKFELGLEFPNLPYYIDGDVK	10	sp|GST_Spocd1_F1b_203_409|GST	139	134	VDFLSKLPEMoxLK	6	8.64	4	1304.42	5213.65	1304.42	5213.66	-1.5082	TRUE	Rep 1	45052	5 ppm	Self	7611.09
sp|GST_Spocd1_F1b_203_409|GST	59	59	KFELGLEFPNLPYYIDGDVK	1	sp|GST_Spocd1_F1b_203_409|GST	139	134	VDFLSKLPEMoxLK	6	8.93	4	983.269	3929.05	983.269	3929.05	0.0592946	TRUE	Rep 1	46857	5 ppm	Self	7824.05
sp|GST_Spocd1_F1b_203_409|GST	59	59	KFELGLEFPNLPYYIDGDVK	1	sp|GST_Spocd1_F1b_203_409|GST	139	134	VDFLSKLPEMLK	6	9.14	3	1305.36	3913.04	1305.36	3913.05	-2.05489	TRUE	Rep 2	58467	5 ppm	Self	9662.27
sp|GST_Spocd1_F1b_203_409|GST	59	59	KFELGLEFPNLPYYIDGDVK	1	sp|GST_Spocd1_F1b_203_409|GST	139	134	VDFLSKLPEMLK	6	9.95	3	1305.36	3913.04	1305.36	3913.05	-1.71736	TRUE	Rep 1	47289	5 ppm	Self	7860.27
sp|GST_Spocd1_F1b_203_409|GST	59	59	KFELGLEFPNLPYYIDGDVK	1	sp|GST_Spocd1_F1b_203_409|GST	139	134	VDFLSKLPEMoxLK	6	10.14	3	1310.69	3929.04	1310.69	3929.05	-0.815311	TRUE	Rep 2	57556	5 ppm	Self	9562.99
sp|GST_Spocd1_F1b_203_409|GST	59	50	DEGDKbs3ohWRNKKFELGLEFPNLPYYIDGDVK	10	sp|GST_Spocd1_F1b_203_409|GST	139	134	VDFLSKLPEMLK	6	10.43	4	1300.42	5197.65	1300.42	5197.66	-2.92339	TRUE	Rep 2	58183	5 ppm	Self	9639.86
sp|GST_Spocd1_F1b_203_409|GST	59	59	KFELGLEFPNLPYYIDGDVK	1	sp|GST_Spocd1_F1b_203_409|GST	139	134	VDFLSKLPEMLK	6	10.76	5	783.619	3913.06	783.618	3913.05	2.32666	TRUE	Rep 1	47291	5 ppm	Self	7860.4
sp|GST_Spocd1_F1b_203_409|GST	59	59	KFELGLEFPNLPYYIDGDVK	1	sp|GST_Spocd1_F1b_203_409|GST	139	128	DFETLKVDFLSKLPEMoxLK	12	10.84	5	933.492	4662.42	933.489	4662.41	2.41679	TRUE	Rep 1	47183	5 ppm	Self	7851.91
sp|GST_Spocd1_F1b_203_409|GST	59	59	KFELGLEFPNLPYYIDGDVK	1	sp|GST_Spocd1_F1b_203_409|GST	139	134	VDFLSKLPEMoxLK	6	10.92	4	983.269	3929.05	983.269	3929.05	0.0592946	TRUE	Rep 1	46858	5 ppm	Self	7824.31
sp|GST_Spocd1_F1b_203_409|GST	59	57	NKbs3nh2KFELGLEFPNLPYYIDGDVK	3	sp|GST_Spocd1_F1b_203_409|GST	139	134	VDFLSKLPEMLK	6	11.7	4	1078.58	4310.28	1078.58	4310.28	-1.65436	TRUE	Rep 1	47257	5 ppm	Self	7858.12
sp|GST_Spocd1_F1b_203_409|GST	59	57	NKbs3nh2KFELGLEFPNLPYYIDGDVK	3	sp|GST_Spocd1_F1b_203_409|GST	139	134	VDFLSKLPEMoxLK	6	11.94	3	1443.1	4326.27	1443.1	4326.28	-1.21915	TRUE	Rep 1	46908	5 ppm	Self	7829.92
sp|GST_Spocd1_F1b_203_409|GST	59	57	NKbs3ohKFELGLEFPNLPYYIDGDVK	3	sp|GST_Spocd1_F1b_203_409|GST	139	134	VDFLSKLPEMoxLK	6	12.3	4	1082.82	4327.26	1082.82	4327.26	0.284301	TRUE	Rep 1	47034	5 ppm	Self	7840.16
sp|GST_Spocd1_F1b_203_409|GST	59	59	KFELGLEFPNLPYYIDGDVK	1	sp|GST_Spocd1_F1b_203_409|GST	139	134	VDFLSKLPEMoxLK	6	12.69	3	1310.69	3929.04	1310.69	3929.05	-1.28098	TRUE	Rep 2	58072	5 ppm	Self	9629.41
sp|GST_Spocd1_F1b_203_409|GST	59	59	KFELGLEFPNLPYYIDGDVK	1	sp|GST_Spocd1_F1b_203_409|GST	139	134	VDFLSKLPEMoxLK	6	13.3	3	1310.69	3929.04	1310.69	3929.05	-1.31865	TRUE	Rep 1	46865	5 ppm	Self	7824.91
sp|GST_Spocd1_F1b_203_409|GST	59	59	KFELGLEFPNLPYYIDGDVK	1	sp|GST_Spocd1_F1b_203_409|GST	139	134	VDFLSKLPEMLK	6	14.02	4	979.269	3913.05	979.27	3913.05	-0.67105	TRUE	Rep 2	58460	5 ppm	Self	9661.96
sp|GST_Spocd1_F1b_203_409|GST	59	59	KFELGLEFPNLPYYIDGDVK	1	sp|GST_Spocd1_F1b_203_409|GST	139	134	VDFLSKLPEMLK	6	14.07	3	1305.36	3913.04	1305.36	3913.05	-2.05489	TRUE	Rep 2	58466	5 ppm	Self	9662.23
sp|GST_Spocd1_F1b_203_409|GST	59	59	KFELGLEFPNLPYYIDGDVK	1	sp|GST_Spocd1_F1b_203_409|GST	139	134	VDFLSKLPEMLK	6	15.35	4	979.271	3913.06	979.27	3913.05	1.00635	TRUE	Rep 1	47271	5 ppm	Self	7859.08
sp|GST_Spocd1_F1b_203_409|GST	59	59	KFELGLEFPNLPYYIDGDVK	1	sp|GST_Spocd1_F1b_203_409|GST	139	134	VDFLSKLPEMLK	6	16.08	4	979.269	3913.05	979.27	3913.05	-0.67105	TRUE	Rep 2	58459	5 ppm	Self	9661.89
sp|GST_Spocd1_F1b_203_409|GST	59	59	KFELGLEFPNLPYYIDGDVK	1	sp|GST_Spocd1_F1b_203_409|GST	145	140	LPEMLKMFEDR	6	7.8	3	1301.66	3901.95	1301.66	3901.96	-1.39123	TRUE	Rep 1	46979	5 ppm	Self	7836.17
sp|GST_Spocd1_F1b_203_409|GST	59	59	KFELGLEFPNLPYYIDGDVK	1	sp|GST_Spocd1_F1b_203_409|GST	145	140	LPEMLKMFEDR	6	8.57	3	1301.66	3901.95	1301.66	3901.96	-1.39123	TRUE	Rep 1	46980	5 ppm	Self	7836.22
sp|GST_Spocd1_F1b_203_409|GST	59	59	KFELGLEFPNLPYYIDGDVK	1	sp|GST_Spocd1_F1b_203_409|GST	145	140	LPEMoxLKMoxFEDR	6	9.52	3	1312.32	3933.94	1312.32	3933.95	-1.99273	TRUE	Rep 1	41679	5 ppm	Self	7254.34
sp|GST_Spocd1_F1b_203_409|GST	59	59	KFELGLEFPNLPYYIDGDVK	1	sp|GST_Spocd1_F1b_203_409|GST	145	140	LPEMLKMFEDR	6	11.97	4	976.497	3901.96	976.496	3901.96	0.340061	TRUE	Rep 1	46960	5 ppm	Self	7834.93
sp|GST_Spocd1_F1b_203_409|GST	59	59	KFELGLEFPNLPYYIDGDVK	1	sp|GST_Spocd1_F1b_203_409|GST	145	140	LPEMoxLKMoxFEDR	6	12.7	4	984.493	3933.94	984.494	3933.95	-0.492338	TRUE	Rep 1	41620	5 ppm	Self	7248.38
sp|GST_Spocd1_F1b_203_409|GST	92	88	YIADKHNMLGGCcmPK	5	sp|GST_Spocd1_F1b_203_409|GST	41	33	LLLEYLEEKYEEHLYER	9	8.7	5	802.8	4008.96	802.8	4008.96	-0.0704222	TRUE	Rep 1	34684	5 ppm	Self	6477.6
sp|mSpin1_49_262|mSpin1	98	91	AVEHMoxFETEDGSKDEWR	8	sp|mSpin1_49_262|mSpin1	86	78	ISDAHLADTMIGK	9	7.55	3	1197.55	3589.64	1197.55	3589.63	2.17964	TRUE	Rep 2	38801	5 ppm	Self	7417.62
sp|GST_Spocd1_F1b_203_409|GST	118	118	YGVSR	1	sp|GST_Spocd1_F1b_203_409|GST	25	24	IKGLVQPTR	2	9.73	4	433.255	1728.99	433.254	1728.99	0.527357	TRUE	Rep 2	23491	5 ppm	Self	5276.48
sp|GST_Spocd1_F1b_203_409|GST	127	123	IAYSKDFETLK	5	sp|GST_Spocd1_F1b_203_409|GST	25	24	IKGLVQPTR	2	9.2	4	616.603	2462.38	616.602	2462.38	1.06201	TRUE	Rep 2	29452	5 ppm	Self	6220.14
sp|GST_Spocd1_F1b_203_409|GST	127	123	IAYbs3ohSKDFETLK	5	sp|GST_Spocd1_F1b_203_409|GST	25	24	IKGLVQPTR	2	9.62	4	655.622	2618.46	655.622	2618.46	0.225067	TRUE	Rep 2	38368	5 ppm	Self	7373.48
sp|GST_Spocd1_F1b_203_409|GST	127	123	IAYSKDFETLK	5	sp|GST_Spocd1_F1b_203_409|GST	118	118	YGVSR	1	7.12	4	509.019	2032.05	509.02	2032.05	-2.56352	TRUE	Rep 2	28580	5 ppm	Self	6107.8
sp|GST_Spocd1_F1b_203_409|GST	127	123	IAYSKDFETLK	5	sp|GST_Spocd1_F1b_203_409|GST	126	123	IAYSK	4	8.99	4	509.028	2032.08	509.026	2032.08	2.21272	TRUE	Rep 1	23849	5 ppm	Self	5174.3
sp|GST_Spocd1_F1b_203_409|GST	127	123	IAYSKDFETLK	5	sp|GST_Spocd1_F1b_203_409|GST	126	123	IAYSK	4	9.68	3	678.367	2032.08	678.366	2032.08	0.678258	TRUE	Rep 2	28826	5 ppm	Self	6140.78
sp|GST_Spocd1_F1b_203_409|GST	127	123	IAYSKDFETLK	5	sp|GST_Spocd1_F1b_203_409|GST	127	123	IAYSKDFETLK	5	6.66	3	922.82	2765.44	922.821	2765.44	-0.677592	TRUE	Rep 1	27686	5 ppm	Self	5656.16
sp|GST_Spocd1_F1b_203_409|GST	127	123	IAYSKDFETLK	5	sp|GST_Spocd1_F1b_203_409|GST	127	123	IAYSKDFETLK	5	7.67	3	922.82	2765.44	922.821	2765.44	-0.677592	TRUE	Rep 1	27688	5 ppm	Self	5656.51
sp|GST_Spocd1_F1b_203_409|GST	127	123	IAYSKDFETLKVDFLSK	5	sp|GST_Spocd1_F1b_203_409|GST	127	123	IAYSKDFETLK	5	10.49	5	691.971	3454.82	691.971	3454.82	0.42033	TRUE	Rep 1	33351	5 ppm	Self	6316.11
sp|GST_Spocd1_F1b_203_409|GST	127	123	IAYSKDFETLK	5	sp|GST_Spocd1_F1b_203_409|GST	127	123	IAYSKDFETLK	5	11.96	3	922.82	2765.44	922.821	2765.44	-1.4849	TRUE	Rep 2	33553	5 ppm	Self	6761.13
sp|GST_Spocd1_F1b_203_409|GST	127	123	IAYSKDFETLK	5	sp|GST_Spocd1_F1b_203_409|GST	139	134	VDFLSKLPEMoxLK	6	7.86	4	722.641	2886.53	722.641	2886.53	-0.231102	TRUE	Rep 1	34600	5 ppm	Self	6468.24
sp|GST_Spocd1_F1b_203_409|GST	127	123	IAYSKDFETLK	5	sp|GST_Spocd1_F1b_203_409|GST	139	134	VDFLSKLPEMoxLK	6	9.02	4	722.641	2886.54	722.641	2886.53	0.592736	TRUE	Rep 2	42200	5 ppm	Self	7812.19
sp|GST_Spocd1_F1b_203_409|GST	127	123	IAYSKDFETLK	5	sp|GST_Spocd1_F1b_203_409|GST	139	134	VDFLSKLPEMLK	6	9.48	3	957.853	2870.54	957.854	2870.54	-0.48753	TRUE	Rep 1	39388	5 ppm	Self	6993.45
sp|GST_Spocd1_F1b_203_409|GST	127	123	IAYSKDFETLK	5	sp|GST_Spocd1_F1b_203_409|GST	139	134	VDFLSKLPEMLK	6	9.93	4	718.642	2870.54	718.642	2870.54	0.52556	TRUE	Rep 2	48119	5 ppm	Self	8490.71
sp|GST_Spocd1_F1b_203_409|GST	133	128	DFETLKVDFLSK	6	sp|GST_Spocd1_F1b_203_409|GST	25	24	IKGLVQPTR	2	8.4	3	864.155	2589.44	864.155	2589.44	0.459202	TRUE	Rep 1	36653	5 ppm	Self	6700.53
sp|GST_Spocd1_F1b_203_409|GST	133	123	IAYSKbs3ohDFETLKVDFLSK	11	sp|GST_Spocd1_F1b_203_409|GST	25	24	IKGLVQPTR	2	8.61	4	827.966	3307.83	827.965	3307.83	0.517192	TRUE	Rep 1	40318	5 ppm	Self	7108.3
sp|GST_Spocd1_F1b_203_409|GST	133	128	DFETLKVDFLSK	6	sp|GST_Spocd1_F1b_203_409|GST	25	24	IKGLVQPTR	2	9.41	4	648.369	2589.45	648.368	2589.44	2.18279	TRUE	Rep 2	44714	5 ppm	Self	8104.47
sp|GST_Spocd1_F1b_203_409|GST	133	128	DFETLKVDFLSK	6	sp|GST_Spocd1_F1b_203_409|GST	25	24	IKGLVQPTR	2	14.09	3	864.154	2589.44	864.155	2589.44	-0.212546	TRUE	Rep 2	44729	5 ppm	Self	8105.91
sp|GST_Spocd1_F1b_203_409|GST	138	134	VDFLSKbs3ohLPEMoxLK	5	sp|GST_Spocd1_F1b_203_409|GST	59	57	NKKFELGLEFPNLPYYIDGDVK	3	10.24	3	1443.43	4327.27	1443.43	4327.26	2.75419	TRUE	Rep 1	46897	5 ppm	Self	7828.57
sp|GST_Spocd1_F1b_203_409|GST	139	128	DFETLKVDFLSKLPEMLK	12	sp|GST_Spocd1_F1b_203_409|GST	25	24	IKGLVQPTR	2	8.02	5	661.176	3300.84	661.175	3300.84	0.588564	TRUE	Rep 1	42947	5 ppm	Self	7382.87
sp|GST_Spocd1_F1b_203_409|GST	139	134	VDFLSKLPEMoxLK	6	sp|GST_Spocd1_F1b_203_409|GST	25	24	IKGLVQPTR	2	8.8	3	862.163	2583.47	862.164	2583.47	-1.79852	TRUE	Rep 2	38808	5 ppm	Self	7418.62
sp|GST_Spocd1_F1b_203_409|GST	139	128	DFETLKVDFLSKLPEMoxLK	12	sp|GST_Spocd1_F1b_203_409|GST	25	24	IKGLVQPTR	2	9.76	4	830.216	3316.83	830.216	3316.84	-0.673742	TRUE	Rep 1	38273	5 ppm	Self	6878.92
sp|GST_Spocd1_F1b_203_409|GST	139	134	VDFLSKLPEMoxLK	6	sp|GST_Spocd1_F1b_203_409|GST	25	24	IKGLVQPTR	2	9.81	4	646.875	2583.47	646.875	2583.47	0.120772	TRUE	Rep 1	31935	5 ppm	Self	6169.02
sp|GST_Spocd1_F1b_203_409|GST	139	134	VDFLSKLPEMLK	6	sp|GST_Spocd1_F1b_203_409|GST	25	24	IKGLVQPTR	2	10.19	4	642.876	2567.48	642.876	2567.48	-0.145165	TRUE	Rep 1	37062	5 ppm	Self	6745.13
sp|GST_Spocd1_F1b_203_409|GST	139	134	VDFLSKLPEMoxLK	6	sp|GST_Spocd1_F1b_203_409|GST	25	24	IKGLVQPTR	2	11.3	3	862.164	2583.47	862.164	2583.47	-0.841313	TRUE	Rep 1	31978	5 ppm	Self	6172.95
sp|GST_Spocd1_F1b_203_409|GST	139	128	DFETLKVDFLSKLPEMoxLK	12	sp|GST_Spocd1_F1b_203_409|GST	25	24	IKGLVQPTR	2	11.35	4	830.216	3316.83	830.216	3316.84	-0.673742	TRUE	Rep 1	38272	5 ppm	Self	6878.87
sp|GST_Spocd1_F1b_203_409|GST	139	128	DFETLKVDFLSKLPEMLK	12	sp|GST_Spocd1_F1b_203_409|GST	25	24	IKGLVQPTR	2	13.39	4	826.218	3300.84	826.217	3300.84	1.11006	TRUE	Rep 1	42839	5 ppm	Self	7372.75
sp|GST_Spocd1_F1b_203_409|GST	139	134	VDFLSKLPEMoxLK	6	sp|GST_Spocd1_F1b_203_409|GST	59	50	DEGDKbs3ohWRNKKFELGLEFPNLPYYIDGDVK	10	9.35	4	1304.42	5213.65	1304.42	5213.66	-0.629637	TRUE	Rep 2	55338	5 ppm	Self	9292.77
sp|GST_Spocd1_F1b_203_409|GST	139	134	VDFLSKLPEMLK	6	sp|GST_Spocd1_F1b_203_409|GST	59	57	NKbs3ohKFELGLEFPNLPYYIDGDVK	3	9.49	4	1078.82	4311.27	1078.82	4311.27	0.443504	TRUE	Rep 2	58542	5 ppm	Self	9668.43
sp|GST_Spocd1_F1b_203_409|GST	139	134	VDFLSKLPEMoxLK	6	sp|GST_Spocd1_F1b_203_409|GST	59	57	NKbs3nh2KFELGLEFPNLPYYIDGDVK	3	9.68	3	1443.1	4326.27	1443.1	4326.28	-1.21915	TRUE	Rep 1	46909	5 ppm	Self	7829.96
sp|GST_Spocd1_F1b_203_409|GST	139	134	VDFLSKLPEMLK	6	sp|GST_Spocd1_F1b_203_409|GST	59	59	KFELGLEFPNLPYYIDGDVK	1	9.92	3	1305.36	3913.04	1305.36	3913.05	-2.05489	TRUE	Rep 2	58472	5 ppm	Self	9662.51
sp|GST_Spocd1_F1b_203_409|GST	139	134	VDFLSKLPEMLK	6	sp|GST_Spocd1_F1b_203_409|GST	59	57	NKbs3nh2KFELGLEFPNLPYYIDGDVK	3	10.03	5	863.066	4310.3	863.064	4310.28	2.58595	TRUE	Rep 1	47268	5 ppm	Self	7858.88
sp|GST_Spocd1_F1b_203_409|GST	139	134	VDFLSKLPEMLK	6	sp|GST_Spocd1_F1b_203_409|GST	59	57	NKbs3ohKFELGLEFPNLPYYIDGDVK	3	10.43	4	1078.82	4311.27	1078.82	4311.27	0.443504	TRUE	Rep 2	58541	5 ppm	Self	9668.16
sp|GST_Spocd1_F1b_203_409|GST	139	134	VDFLSKLPEMoxLK	6	sp|GST_Spocd1_F1b_203_409|GST	59	59	KFELGLEFPNLPYYIDGDVK	1	10.44	3	1310.69	3929.04	1310.69	3929.05	-1.31865	TRUE	Rep 1	46867	5 ppm	Self	7825.04
sp|GST_Spocd1_F1b_203_409|GST	139	134	VDFLSKLPEMoxLKbs3ohMoxFEDR	6	sp|GST_Spocd1_F1b_203_409|GST	59	59	KFELGLEFPNLPYYIDGDVK	1	10.52	4	1195.86	4779.41	1195.86	4779.4	2.38664	TRUE	Rep 2	58601	5 ppm	Self	9673.6
sp|GST_Spocd1_F1b_203_409|GST	139	134	VDFLSKLPEMLK	6	sp|GST_Spocd1_F1b_203_409|GST	59	57	NKbs3nh2KFELGLEFPNLPYYIDGDVK	3	11.01	4	1078.58	4310.28	1078.58	4310.28	-1.65436	TRUE	Rep 1	47259	5 ppm	Self	7858.2
sp|GST_Spocd1_F1b_203_409|GST	139	134	VDFLSKLPEMLK	6	sp|GST_Spocd1_F1b_203_409|GST	59	59	KFELGLEFPNLPYYIDGDVK	1	11.64	3	1305.36	3913.04	1305.36	3913.05	-1.71736	TRUE	Rep 1	47284	5 ppm	Self	7860.03
sp|GST_Spocd1_F1b_203_409|GST	139	134	VDFLSKLPEMLK	6	sp|GST_Spocd1_F1b_203_409|GST	59	59	KFELGLEFPNLPYYIDGDVK	1	12.67	4	979.271	3913.06	979.27	3913.05	1.00635	TRUE	Rep 1	47270	5 ppm	Self	7859.03
sp|GST_Spocd1_F1b_203_409|GST	139	134	VDFLSKLPEMLK	6	sp|GST_Spocd1_F1b_203_409|GST	59	59	KFELGLEFPNLPYYIDGDVK	1	13.67	3	1305.36	3913.04	1305.36	3913.05	-1.71736	TRUE	Rep 1	47282	5 ppm	Self	7859.88
sp|GST_Spocd1_F1b_203_409|GST	139	134	VDFLSKLPEMLK	6	sp|GST_Spocd1_F1b_203_409|GST	59	59	KFELGLEFPNLPYYIDGDVK	1	14.51	5	783.619	3913.06	783.618	3913.05	2.32666	TRUE	Rep 1	47292	5 ppm	Self	7860.67
sp|GST_Spocd1_F1b_203_409|GST	139	134	VDFLSKLPEMoxLK	6	sp|GST_Spocd1_F1b_203_409|GST	118	118	YGVSR	1	7.72	4	539.294	2153.15	539.293	2153.14	1.07885	TRUE	Rep 2	38439	5 ppm	Self	7381.05
sp|GST_Spocd1_F1b_203_409|GST	139	134	VDFLSKLPEMLK	6	sp|GST_Spocd1_F1b_203_409|GST	127	123	IAYSKDFETLK	5	9.16	4	718.642	2870.54	718.642	2870.54	-0.0463039	TRUE	Rep 1	39306	5 ppm	Self	6984.27
sp|GST_Spocd1_F1b_203_409|GST	145	140	LPEMLKMFEDR	6	sp|GST_Spocd1_F1b_203_409|GST	59	59	KFELGLEFPNLPYYIDGDVK	1	8.36	4	976.496	3901.96	976.496	3901.96	-0.155423	TRUE	Rep 2	58055	5 ppm	Self	9627.53
sp|GST_Spocd1_F1b_203_409|GST	145	140	LPEMLKMFEDR	6	sp|GST_Spocd1_F1b_203_409|GST	59	59	KFELGLEFPNLPYYIDGDVK	1	11.91	4	976.496	3901.96	976.496	3901.96	-0.155423	TRUE	Rep 2	58054	5 ppm	Self	9627.48
sp|GST_Spocd1_F1b_203_409|GST	145	140	LPEMoxLKMoxFEDR	6	sp|GST_Spocd1_F1b_203_409|GST	59	59	KFELGLEFPNLPYYIDGDVK	1	12.76	3	1312.32	3933.94	1312.32	3933.95	-1.99273	TRUE	Rep 1	41680	5 ppm	Self	7254.46
sp|mSpin1_49_262|mSpin1	171	160	EPGEVVDSLVGKQVEYAK	12	sp|GST_Spocd1_F1b_203_409|GST	354	354	KDFPR	1	10.69	4	687.363	2745.42	687.363	2745.42	-0.447352	TRUE	Rep 2	33769	5 ppm	Between	6789.5
sp|mSpin1_49_262|mSpin1	171	160	EPGEVVDSLVGKQVEYAK	12	sp|GST_Spocd1_F1b_203_409|GST	354	354	KDFPR	1	11.37	4	687.363	2745.42	687.363	2745.42	-0.409238	TRUE	Rep 1	27859	5 ppm	Between	5679.24
sp|mSpin1_49_262|mSpin1	182	178	EDGSKR	5	sp|GST_Spocd1_F1b_203_409|GST	354	354	KDFPR	1	8.92	3	497.591	1489.75	497.591	1489.75	-0.985783	TRUE	Rep 2	14159	5 ppm	Between	3703.07
sp|GST_Spocd1_F1b_203_409|GST	195	195	KRIEAIPQIDK	1	sp|GST_Spocd1_F1b_203_409|GST	208	206	YLKSSK	3	7.26	5	435.458	2172.25	435.458	2172.25	0.740044	TRUE	Rep 1	17862	5 ppm	Self	4224.41
sp|GST_Spocd1_F1b_203_409|GST	205	197	IEAIPQIDKYLK	9	sp|GST_Spocd1_F1b_203_409|GST	41	33	LLLEYLEEKYEEHLYER	9	8.58	4	960.01	3836.01	960.012	3836.02	-1.94779	TRUE	Rep 1	41382	5 ppm	Self	7221.91
sp|GST_Spocd1_F1b_203_409|GST	205	197	IEAIPQIDKYLK	9	sp|GST_Spocd1_F1b_203_409|GST	41	33	LLLEYLEEKYEEHLYER	9	10.36	5	768.211	3836.02	768.211	3836.02	0.226065	TRUE	Rep 1	41402	5 ppm	Self	7223.86
sp|GST_Spocd1_F1b_203_409|GST	205	197	IEAIPQIDKYLK	9	sp|GST_Spocd1_F1b_203_409|GST	333	328	RPTHVKK	6	7.82	5	487.491	2432.42	487.49	2432.42	1.54563	TRUE	Rep 2	22506	5 ppm	Self	5129.81
sp|mSpin1_49_262|mSpin1	215	202	FDDDFHIYVYDLVKTS	14	sp|mSpin1_49_262|mSpin1	171	147	IMoxPDSNDSPPAEREPGEVVDSLVGKQVEYAK	25	8.04	5	1098.13	5485.6	1098.13	5485.61	-1.51143	TRUE	Rep 2	50427	5 ppm	Self	8756.69
sp|mSpin1_49_262|mSpin1	215	202	FDDDFHIYVYDLVKTS	14	sp|mSpin1_49_262|mSpin1	171	147	IMoxPDSNDSPPAEREPGEVVDSLVGKQVEYAK	25	8.29	4	1372.41	5485.6	1372.41	5485.61	-1.52035	TRUE	Rep 2	49875	5 ppm	Self	8694.57
sp|mSpin1_49_262|mSpin1	215	202	FDDDFHIYVYDLVKTS	14	sp|mSpin1_49_262|mSpin1	171	160	EPGEVVDSLVGKQVEYAK	12	9.81	4	1016	4059.99	1016	4059.99	-0.37764	TRUE	Rep 2	52762	5 ppm	Self	9006.14
sp|GST_Spocd1_F1b_203_409|GST	333	328	RPTHVKK	6	sp|GST_Spocd1_F1b_203_409|GST	127	123	IAYSKDFETLK	5	7.59	5	464.264	2316.28	464.264	2316.28	0.350003	TRUE	Rep 2	17223	5 ppm	Self	4242.05
sp|GST_Spocd1_F1b_203_409|GST	333	328	RPTHVKK	6	sp|GST_Spocd1_F1b_203_409|GST	354	354	KDFPR	1	8.98	4	416.996	1663.95	416.995	1663.95	0.576211	TRUE	Rep 1	8597	5 ppm	Self	2716.83
sp|GST_Spocd1_F1b_203_409|GST	333	328	RPTHVKK	6	sp|GST_Spocd1_F1b_203_409|GST	354	354	KDFPR	1	9.75	4	416.996	1663.95	416.995	1663.95	0.893282	TRUE	Rep 2	9580	5 ppm	Self	2956.98
sp|GST_Spocd1_F1b_203_409|GST	334	328	RPTHVKbs3nh2KRPWTSPDDSSQDHAEGASK	7	sp|GST_Spocd1_F1b_203_409|GST	354	354	KDFPR	1	8.17	6	646.164	3870.94	646.164	3870.94	-0.611113	TRUE	Rep 2	17773	5 ppm	Self	4330.76
sp|GST_Spocd1_F1b_203_409|GST	353	335	RPWTSPDDSSQDHAEGASKK	19	sp|GST_Spocd1_F1b_203_409|GST	333	328	RPTHVKK	6	13.2	4	801.156	3200.59	801.156	3200.6	-1.02932	TRUE	Rep 1	8564	5 ppm	Self	2709.37
sp|GST_Spocd1_F1b_203_409|GST	354	354	KDFPR	1	sp|mSpin1_49_262|mSpin1	182	178	EDGSKR	5	7.61	4	373.446	1489.75	373.445	1489.75	1.03814	TRUE	Rep 1	12319	5 ppm	Between	3300.85
sp|GST_Spocd1_F1b_203_409|GST	368	366	GVKTVYYVYTGSGIR	3	sp|mSpin1_49_262|mSpin1	177	172	QVEYAKEDGSKR	6	8.75	3	1070.55	3208.64	1070.55	3208.64	-1.64191	TRUE	Rep 1	21248	5 ppm	Between	4776.86
sp|GST_Spocd1_F1b_203_409|GST	368	366	GVKTVYYVYTGSGIR	3	sp|mSpin1_49_262|mSpin1	177	172	QVEYAKEDGSK	6	9.49	4	764.142	3052.54	764.142	3052.54	0.00806149	TRUE	Rep 2	28385	5 ppm	Between	6081.97
sp|GST_Spocd1_F1b_203_409|GST	388	381	LVGAASSSQPGQIEPLEELDTNSAR	8	sp|GST_Spocd1_F1b_203_409|GST	368	366	GVKTVYYVYTGSGIR	3	12.72	4	1093.06	4368.2	1093.06	4368.21	-2.50412	TRUE	Rep 2	38410	5 ppm	Self	7377.77
